# Supplementary material for: Cost-Effective Fabrication of Transparent Strain Sensors via Micro-Scale 3D Printing and Imprinting
Source: Nanomaterials (Basel). 2021 Dec 30;12(1):120. doi: 10.3390/nano12010120 (PMC8746503; doi:10.3390/nano12010120)
Supplement: Supplementary file 1 [file nanomaterials-12-00120-s001.zip]

Archive with 1 entries (1 files):
- nanomaterials-1508394-supplementary.pdf
